# Supplementary material for: Transcriptome reprogramming during severe dehydration contributes to physiological and metabolic changes in the resurrection plant Haberlea rhodopensis
Source: BMC Plant Biol. 2018 Dec 13;18:351. doi: 10.1186/s12870-018-1566-0 (PMC6291977; doi:10.1186/s12870-018-1566-0)
Supplement: Supplementary file 1 — Table S1. Summary of transcriptomic data of de novo assembly of fresh, dehydrated and rehydrated Haberlea rhodopensis. (XLSX 10 kb) [file 12870_2018_1566_MOESM1_ESM.xlsx]

## Sheet: Sheet1
Additional file 1: Table S1, De novo assembly summary of transcriptome sequencing data in fresh, dehydrated and rehydrated Haberlea rhodopensis.
	Sample	Total Number	Total Length(nt)	Mean Length(nt)	N50
Contig	F-1	158,565	52,675,315	332	539
	F-2	153,198	50,792,961	332	538
	D20-1	108,717	39,375,002	362	661
	D20-2	116,466	40,927,195	351	612
	D75-1	172,782	60,296,945	349	570
	D75-2	145,594	49,356,463	339	546
	DT-1	144,532	45,052,823	312	465
	DT-2	135,313	44,602,011	330	536
	R-1	145,918	48,050,717	329	535
	R-2	151,552	49,692,136	328	529
Unigene	F-1	92,709	57,687,763	622	1183
	F-2	89,621	56,189,056	627	1195
	D20-1	67,412	43,022,385	638	1218
	D20-2	71,885	45,340,462	631	1223
	D75-1	109,288	74,829,513	685	1352
	D75-2	91,445	55,158,783	603	1123
	DT-1	85,397	48,545,199	568	1037
	DT-2	80,138	49,210,282	614	1184
	R-1	85,192	50,332,961	591	1086
	R-2	88,222	52,507,079	595	1111
	All	142,479	147,275,615	1034	1664
