# Supplementary material for: Transcriptome reprogramming during severe dehydration contributes to physiological and metabolic changes in the resurrection plant Haberlea rhodopensis
Source: BMC Plant Biol. 2018 Dec 13;18:351. doi: 10.1186/s12870-018-1566-0 (PMC6291977; doi:10.1186/s12870-018-1566-0)
Supplement: Supplementary file 3 — Table S2. Reads and base numbers of raw and clean sequences from ten libraries. (XLSX 10 kb) [file 12870_2018_1566_MOESM3_ESM.xlsx]

## Sheet: Sheet1
Additional file 3: Table S2, Reads numbers and base numbers of raw and clean sequences of the ten libraries.
	Sample	Reads number	Bases number
Raw data	F-1	43366544	6548348144
	F-2	56711770	8563477270
	D75-1	45973480	6896022000
	D75-2	45973908	6896086200
	D20-1	45974684	6896202600
	D20-2	45976408	6896461200
	DT-1	47377794	7154046894
	DT-2	52673690	7953727190
	R-1	42111630	6358856130
	R-2	42827148	6466899348
After trimming	F-1	42447868	5982604634
	F-2	55613670	7848970332
	D75-1	45462818	6819422700
	D75-2	45218494	6782774100
	D20-1	45470008	6820501200
	D20-2	45305246	6795786900
	DT-1	46642574	6561376511
	DT-2	51237350	7200518216
	R-1	41279554	5816110294
	R-2	41956916	5933356814
