# Supplementary material for: Transcriptome reprogramming during severe dehydration contributes to physiological and metabolic changes in the resurrection plant Haberlea rhodopensis
Source: BMC Plant Biol. 2018 Dec 13;18:351. doi: 10.1186/s12870-018-1566-0 (PMC6291977; doi:10.1186/s12870-018-1566-0)
Supplement: Supplementary file 4 — Table S3. Expression of genes that were known as dehydration inducible genes (ELIP, GS, beta-amylase, catalase, LEA etc.). (XLSX 22 kb) [file 12870_2018_1566_MOESM4_ESM.xlsx]

## Sheet: List
Additional file 4: Table S3, Expression of genes that were known as dehydration inducible genes (ELIP, GS, beta-amylase, catalase, LEA etc.)
Expression ≥2 fold induced by dehydration (especially in D20)
	FPKM
geneID	F	D75	D20	DT	R
CL3769.Contig4	3	921	37301.5	19949	1211.5	early light-induced protein	21
CL3769.Contig7	17.5	424	74373	131146	11924	early light-induced protein
CL3769.Contig2	0	13	2447.5	1931.5	145.5	early light-induced protein
CL3769.Contig1	2	48	3884.5	2520.5	140.5	early light-induced protein
Unigene32083	9	1273	16169.5	19831	1092.5	early light-induced protein
Unigene32091	6	119	9128	13265	937	early light-induced protein
Unigene32081	11	567	10517.5	14294	765	early light-induced protein
CL3769.Contig3	21	275	18059.5	25012	1408.5	early light-induced protein
CL3769.Contig6	34.5	552	16621.5	27162	1639	early light-induced protein
Unigene32084	52	615	21336	41720.5	2805	early light-induced protein
Unigene19910	0.5	2.5	172	1764.5	70	early light-induced protein
Unigene32090	11	115.5	2999.5	3499	269	early light-induced protein
Unigene32080	64	810	17168.5	22609.5	1893	early light-induced protein
CL3769.Contig5	280	2003.5	72012.5	102570	5034	early light-induced protein
Unigene32085	38	354.5	6581.5	14457.5	1113	early light-induced protein
Unigene32082	16.5	135.5	2830.5	4655	327.5	early light-induced protein
Unigene32088	21.5	49	2219	930	78	early light-induced protein
Unigene25575	0	0	19	36.5	1	early light-induced protein
Unigene32089	56	36.5	633.5	2732.5	231.5	early light-induced protein
Unigene32086	155.5	86	477.5	1775.5	450	early light-induced protein
Unigene2027	3.5	4	7	5	4	early light-induced protein
CL8675.Contig3	15.5	147	14628	5142	301	galactinol synthase	8
Unigene42048	1.5	15.5	357	250	19.5	galactinol synthase
CL8675.Contig2	11	37.5	1024.5	227.5	25.5	galactinol synthase
Unigene43438	7	27	550.5	58	12	galactinol synthase
Unigene42049	24.5	71	1381	217.5	34	galactinol synthase
CL8675.Contig4	55	91	1726.5	398.5	88	galactinol synthase
CL8675.Contig1	45.5	28.5	851.5	112	70	galactinol synthase
Unigene38277	442.5	5920	1775	859	861.5	galactinol synthase
Unigene47216	31.5	179	7639	2530	277	beta-amylase	32
Unigene32135	0.5	12.5	46	9	3.5	beta-amylase
CL1706.Contig3	614	2364.5	38334	11843.5	1390.5	beta-amylase
CL3229.Contig6	3.5	10	174	129	10.5	beta-amylase
CL1706.Contig2	578	1365	25938	8476.5	1378	beta-amylase
CL3229.Contig14	3	12	98	21.5	5	beta-amylase
CL3229.Contig1	0.5	0.5	11.5	6.5	1.5	beta-amylase
CL18223.Contig2	3.5	2	73	57.5	2	beta-amylase
Unigene1675	23.5	78	429.5	78	33.5	beta-amylase
CL3229.Contig4	20	53	320	114.5	33	beta-amylase
CL3229.Contig4	20	53	320	114.5	33	beta-amylase
CL3229.Contig12	6.5	20	95	16	8.5	beta-amylase
CL3229.Contig8	9.5	41.5	143	64	11.5	beta-amylase
CL3229.Contig8	9.5	41.5	143	64	11.5	beta-amylase
CL3229.Contig11	7.5	7.5	101.5	57.5	7	beta-amylase
Unigene24049	67.5	168.5	958.5	160.5	88.5	beta-amylase
CL3229.Contig7	13	21.5	174.5	125	13.5	beta-amylase
Unigene8634	34.5	78.5	463.5	184.5	104	beta-amylase
CL3229.Contig7	13	21.5	174.5	125	13.5	beta-amylase
CL3229.Contig16	16	31	175	97.5	29	beta-amylase
CL3229.Contig16	16	31	175	97.5	29	beta-amylase
CL3229.Contig5	29	49.5	300	141.5	37.5	beta-amylase
CL1706.Contig1	56	90	482	203.5	120.5	beta-amylase
CL9030.Contig2	0	1	7.5	1.5	1.5	beta-amylase
CL3229.Contig10	8.5	16.5	62	12.5	4.5	beta-amylase
CL3229.Contig13	23	52.5	138.5	88.5	24.5	beta-amylase
CL3229.Contig9	10	22.5	58	22.5	9.5	beta-amylase
CL3229.Contig15	5	5.5	26	17.5	5	beta-amylase
CL3229.Contig3	8	24.5	36.5	11.5	10	beta-amylase
CL9030.Contig3	0	6	5	3	2.5	beta-amylase
CL9030.Contig1	1.5	4.5	5.5	1.5	4	beta-amylase
CL3229.Contig2	4	7	12	3.5	4.5	beta-amylase
CL4125.Contig2	64.5	464	441	148.5	124	stachyose synthase	8
CL4125.Contig8	76.5	500	523.5	123.5	152	stachyose synthase
CL4125.Contig4	4.5	7.5	27.5	6	3.5	stachyose synthase
CL4125.Contig5	0	5.5	5	0	1	stachyose synthase
CL4125.Contig1	1.5	7	4	0	1.5	stachyose synthase
CL4125.Contig3	543	1574	1104.5	490.5	1170.5	stachyose synthase
CL4125.Contig6	17	70.5	36	10	21.5	stachyose synthase
CL4125.Contig9	42.5	93	97.5	15	59	stachyose synthase
Unigene8471	0.5	0	21	8	0	sucrose synthase	12
CL9818.Contig1	1729	4900.5	28769.5	9731	5196.5	sucrose synthase
CL6367.Contig1	0.5	1	6.5	6.5	1.5	sucrose synthase
Unigene32896	8.5	7.5	75	46.5	16	sucrose synthase
Unigene39171	6	2	52	12	12	sucrose synthase
Unigene32894	1	0	8	4.5	0	sucrose synthase
CL9818.Contig2	3	1.5	16	9	10	sucrose synthase
Unigene15313	1.5	0	6	0.5	5	sucrose synthase
Unigene523	16.5	22	51.5	55.5	28	sucrose synthase
Unigene35275	0.5	5.5	1	0.5	1.5	sucrose synthase
CL15522.Contig1	8.5	6	18	23	7.5	sucrose synthase
Unigene54343	0.5	14	0	0	0	sucrose synthase
Unigene52199	0	0	100	0	0	senescence-associated protein	7
CL13373.Contig1	0	0.5	36.5	0	0	senescence-associated protein
Unigene51639	0	0	25	0	0	senescence-associated protein
Unigene51624	0	0	23	0	0	senescence-associated protein
CL18141.Contig1	121028	1.0164e+06	799908	118354	82206.5	senescence-associated protein
Unigene51822	0	0	2.5	0	0	senescence-associated protein
Unigene984	2.5	0	5	1	1.5	senescence-associated protein
CL10007.Contig1	2.5	184	1	1.5	3.5	catalase	16
Unigene63032	0	25.5	0	0	0.5	catalase
CL11836.Contig1	0	21	0	0.5	1	catalase
Unigene61281	0.5	8	0	0	0	catalase
Unigene19121	2	21	32	5	9	catalase
Unigene11069	0.5	4	5.5	0.5	1	catalase
Unigene28473	10	70.5	30	3.5	21	catalase
Unigene24878	3.5	15	21.5	1	2	catalase
CL2219.Contig1	1	3.5	4.5	0	18.5	catalase
CL2181.Contig6	6	14	74.5	49	14	catalase
CL2181.Contig5	35	80.5	317	335	70.5	catalase
CL2181.Contig1	35	74.5	74.5	40.5	40	catalase
CL2181.Contig7	54	101	217	212.5	98	catalase
CL2181.Contig4	36	62.5	135	189	35.5	catalase
CL2181.Contig3	26.5	31	67.5	88	32	catalase
Unigene51387	0	0	2.5	0	0	catalase
CL15513.Contig6	90.5	1842	39431	20820.5	1552.5	raffinose synthase	22
CL11895.Contig4	63	336.5	24126.5	1259.5	200	raffinose synthase
CL11895.Contig3	1.5	6	557.5	40	5.5	raffinose synthase
CL15513.Contig1	20.5	102	1562.5	1017	36	raffinose synthase
CL15513.Contig3	19.5	483.5	885.5	2962.5	549	raffinose synthase
CL15513.Contig2	19.5	91.5	712.5	700.5	32	raffinose synthase
CL15513.Contig7	10	24.5	285	440	16.5	raffinose synthase
CL321.Contig7	17	27	413	26	11.5	raffinose synthase
CL15513.Contig5	43	884.5	686.5	4523.5	1106.5	raffinose synthase
Unigene34181	0	1.5	12.5	6	1	raffinose synthase
CL15513.Contig4	7.5	49	74.5	314	53.5	raffinose synthase
CL11736.Contig2	72	12.5	590.5	198	27	raffinose synthase
CL11736.Contig1	1.5	0	8.5	4	0	raffinose synthase
Unigene13645	3	0	16	11	2	raffinose synthase
CL321.Contig4	6.5	23.5	27.5	10	9.5	raffinose synthase
Unigene68014	0	0	4	3	0	raffinose synthase
Unigene26194	0	0	3.5	2	0	raffinose synthase
CL11895.Contig2	510	3487.5	1316	361	1162	raffinose synthase
CL321.Contig2	884.5	946	2270.5	1611	1488	raffinose synthase
CL321.Contig9	130.5	220.5	352	274	198	raffinose synthase
CL321.Contig3	627	977	1490	905	1029	raffinose synthase
Unigene52047	0	0	2	0	0	raffinose synthase
CL673.Contig9	24.8239	76.5583	183.414	30.1161	10.7504	Late embryogenesis abundant protein
Unigene1987	3.4447	13.528	1402.66	638.096	40.1154	Late embryogenesis abundant protein
CL11666.Contig2	73.3291	246.115	2261.28	2003.47	330.273	Late embryogenesis abundant protein
CL8814.Contig1	240.918	321.893	2502.43	1021.7	324.077	Late embryogenesis abundant protein
CL17522.Contig2	51.7838	136.194	870.299	458.208	190.461	Late embryogenesis abundant protein
CL673.Contig3	72.287	112.299	1694.63	671.001	257.703	Late embryogenesis abundant protein
CL511.Contig2	12.0619	109.03	1661.68	852.346	202.186	Late embryogenesis abundant protein
CL12215.Contig1	0.34115	1.61205	18.7625	6.5383	0.18865	Late embryogenesis abundant protein
CL17522.Contig1	0.5875	0.9373	32.18	21.536	0.7582	Late embryogenesis abundant protein
CL511.Contig4	2.1546	2.6489	25.5168	35.8389	2.34615	Late embryogenesis abundant protein
CL511.Contig1	0.24825	0.2871	1.2021	0.614	2.16165	Late embryogenesis abundant protein
Unigene27459	16.0993	9.05935	67.5665	43.2566	28.7401	Late embryogenesis abundant protein
CL7290.Contig3	55.6523	173.543	217.806	171.055	82.1901	Late embryogenesis abundant protein
CL511.Contig5	17.9088	69.2292	356.57	251.743	69.6759	Late embryogenesis abundant protein
Unigene27461	304.37	576.557	722.017	1236.2	517.641	Late embryogenesis abundant protein
CL17522.Contig3	221.012	491.38	430.682	698.429	314.371	Late embryogenesis abundant protein
CL18311.Contig1	68.9028	34.7103	179.215	194.023	72.4999	Late embryogenesis abundant protein
CL18311.Contig3	0.48255	0	20.87	4.07875	0.1605	Late embryogenesis abundant protein
Unigene18392	0.4686	1.017	0	0	0.3574	Late embryogenesis abundant protein
CL14543.Contig1	0.51945	0.0528	0.10565	1.12915	3.24365	Late embryogenesis abundant protein
Unigene18393	2.3844	10.5827	185.961	107.084	21.5583	Late embryogenesis abundant protein
CL7290.Contig2	8.33905	35.4256	9.53155	18.8982	20.6829	Late embryogenesis abundant protein
Unigene47515	0.17945	0	5.80415	1.69235	0.093	Late embryogenesis abundant protein
CL17102.Contig1	78.1723	9.3029	7.3324	4.0331	11.1679	Late embryogenesis abundant protein
Unigene29000	451.534	1670.95	4394.46	2478.42	743.917	Late embryogenesis abundant protein
Unigene28886	1.5034	0	0.3935	0.4426	0.9838	Late embryogenesis abundant protein
CL11203.Contig4	0	0.4349	1.4448	2.19195	0.4905	Late embryogenesis abundant protein
CL673.Contig1	0	0.06685	0.3347	0.09275	0	Late embryogenesis abundant protein
Unigene26080	562.554	1630.14	5870.65	2621.37	1567.39	Late embryogenesis abundant protein
Unigene35874	185.869	243.286	334.984	113.775	142.292	Late embryogenesis abundant protein
Unigene27460	3.82715	0.79225	0.155	0.07225	12.421	Late embryogenesis abundant protein
CL673.Contig7	20.6484	51.9333	95.6349	74.0404	48.6808	Late embryogenesis abundant protein
CL7040.Contig2	2.00245	23.6465	24.0014	12.1594	16.6478	Late embryogenesis abundant protein
CL18311.Contig4	13.3548	29.0501	149.431	93.733	28.1054	Late embryogenesis abundant protein
CL511.Contig6	86.8114	252.175	1508.54	575.533	224.575	Late embryogenesis abundant protein
CL2346.Contig5	84.9848	192.038	1193.86	509.335	198.088	Late embryogenesis abundant protein
Unigene18391	9.9325	68.1865	346.029	45.5572	15.4066	Late embryogenesis abundant protein
CL2346.Contig4	2323.64	5381.28	6612.97	4302.42	4615.15	Late embryogenesis abundant protein
Unigene18389	7574.69	5645.09	10520.4	9900.18	11832.1	Late embryogenesis abundant protein
Unigene18394	244.611	680.464	4424.35	902.251	421.402	Late embryogenesis abundant protein
Unigene11782	334.723	1070.77	3177.67	699.741	504.71	Late embryogenesis abundant protein
CL673.Contig5	7.31475	65.1132	465.887	64.7575	13.4236	Late embryogenesis abundant protein
CL11666.Contig1	22.6694	108.795	945.949	1070.94	258.549	Late embryogenesis abundant protein
CL673.Contig4	34.9365	268.612	1385.58	221.675	38.4324	Late embryogenesis abundant protein
CL673.Contig6	0.7335	0.38225	7.39175	12.8809	0.3551	Late embryogenesis abundant protein
CL673.Contig2	3.86485	3.11195	6.0257	5.86545	3.07465	Late embryogenesis abundant protein
CL7090.Contig1	2.05685	1.3697	14.8802	13.2905	1.66145	Late embryogenesis abundant protein
CL14543.Contig3	6.83605	8.30995	13.7074	18.4091	6.21035	Late embryogenesis abundant protein
Unigene42923	0	0	25.1748	43.1847	2.3666	Late embryogenesis abundant protein
CL10727.Contig1	0.7249	3.37235	1.2933	0.89995	1.51995	Late embryogenesis abundant protein
Unigene35636	60.5836	140.892	740.268	168.742	120.604	Late embryogenesis abundant protein
Unigene33474	58.1293	142.618	356.587	108.678	110.188	Late embryogenesis abundant protein
Unigene15877	295.411	714.219	3682.71	1889.09	781.961	Late embryogenesis abundant protein
CL17102.Contig2	242.026	615.735	2168.36	927.197	686.608	Late embryogenesis abundant protein
CL2346.Contig1	121.929	266.859	655.247	279.813	224.619	Late embryogenesis abundant protein
Unigene52400	1.32415	0.12735	0.06095	0.817	2.59805	Late embryogenesis abundant protein
CL673.Contig8	232.304	887.779	6394.84	1762.01	259.455	Late embryogenesis abundant protein
CL2346.Contig2	28.074	155.357	1177.81	1183.04	312.303	Late embryogenesis abundant protein
Unigene2635	9.15835	80.2053	77.1452	88.8299	31.2781	Late embryogenesis abundant protein
CL8814.Contig2	5.519	48.6621	112.775	134.701	31.1792	Late embryogenesis abundant protein
Unigene2289	361.05	1572.67	1583.26	536.162	668.576	Late embryogenesis abundant protein
