# Supplementary material for: Transcriptome reprogramming during severe dehydration contributes to physiological and metabolic changes in the resurrection plant Haberlea rhodopensis
Source: BMC Plant Biol. 2018 Dec 13;18:351. doi: 10.1186/s12870-018-1566-0 (PMC6291977; doi:10.1186/s12870-018-1566-0)
Supplement: Supplementary file 6 — Table S4. Designed primers for the qPCR experiment in this article. (XLSX 11 kb) [file 12870_2018_1566_MOESM6_ESM.xlsx]

## Sheet: Sheet2
Additional file 6: Table S4, Designed primers for the qPCR experiment in this article.
	Gene ID		qPCR Primers (5'-3')
RNF126	Unigene1061	Unigene1061-F	AGGAACCCAAGCAGCAAT
		Unigene1061-R	TGAAGACCGCAGAAACGA
DRT102	Unigene23945	Unigene23945-F	CGAAACTCGTGGCTTGGT
		Unigene23945-R	GAGCATTCTGAGCGTCCC
SCW1	CL7987.Contig3	CL7987.Contig3-F	TGCCTGCTTTCCATCTGC
		CL7987.Contig3-R	ATGCCTCTGACATTTGCTGA
EBF1	CL8725.Contig4	CL8725.Contig4-F	ACGCTCAAGGTCTTCAAATG
		CL8725.Contig4-R	GCAACACTTACGGAGGCAC
DEAR3	CL11475.Contig7	CL11475.Contig7-F	CAAAGGCAACAAGACAAACC
		CL11475.Contig7-R	TAGGAGCCGAGCCAGATT
H-TRX	CL13910.Contig2	CL13910.Contig2-F	GAAAGGGAAGAACTCAAATAAGC
		CL13910.Contig2-R	TAGCCAACTCTGCGAATAAAG
Dh2	Unigene15371	Unigene15371-F	ACGACGGGCAAGGTGGT
		Unigene15371-R	TAGCCTGCTTCGGGATGT
PER12	Unigene19468	Unigene19468-F	TGCTTTGTCCAGGGATGTG
		Unigene19468-R	TTGGGAGGTGCTGATTGTT
NAC	Unigene12927	Unigene12927-F	ACCGAACCCGAAGAACAA
		Unigene12927-R	TGGCGTGGTAAAGGACTG
ERD15	CL17641.Contig1	CL17641.Contig1-F	GACGCTCAATCCAAATGC
		CL17641.Contig1-R	GTCACAAGGTTCCACCACTC
DRP	CL15119.Contig1	CL15119.Contig1-F	CCAACATCTGCGTTCACAAT
		CL15119.Contig1-R	CATCGTATCGTCGTTTCCTT
GST23	CL18432.Contig3	CL18432.Contig3-F	GTGAGGTGGGCACTGAAAC
		CL18432.Contig3-R	ATAGACGACTCTGGCAAAGGT
ELIP1	Unigene32083	Unigene32083-F	TGGTTGAGGATGGTGGTG
		Unigene32083-R	TGTCCGTAGCCTTTGTGC
TIP1	CL14445.Contig3	CL14445.Contig3-F	TTGTTGCCTGCTTGCTCC
		CL14445.Contig3-R	CGCTCCATACCGATACTCC
psaD1	Unigene10006	Unigene10006-F	ATAAAGGCTATGGCAGAGGA
		Unigene10006-R	GGCGAAGATGGGAGAAGG
POR	CL15566.Contig1	CL15566.Contig1-F	AATCGTCGGCTCCATCAC
		CL15566.Contig1-R	CGAAGTCTCCTCCATCTATCA
HPT1	CL14506.Contig1	CL14506.Contig1-F	GAGTCCGAACATTCAAAGG
		CL14506.Contig1-R	CATCAACAAAGCAGCAACA
LEA	CL12215.Contig1	CL12215.Contig1-F	AAGGTGGGAGGAGGAAGA
		CL12215.Contig1-R	GTGACGGCTGTAGTGCTG
GolS	Unigene42048	Unigene42048-F	CTGGAAGAGGTGAAGGTGGTC
		Unigene42048-R	CGGTGGCAATGAAATGAAC
PSMA6	CL9422.Contig2	CL9422.Contig2-F	CGAGCGTCTCCCATTTGTT
		CL9422.Contig2-R	TCGGCAGCCTCATTCCTT
18S		18S-F	CTTAGTTGGTGGAGCGATTTG
		18S-R	CCTGTTATTGCCTCAAACTTCC
