# Supplementary material for: Transcriptome reprogramming during severe dehydration contributes to physiological and metabolic changes in the resurrection plant Haberlea rhodopensis
Source: BMC Plant Biol. 2018 Dec 13;18:351. doi: 10.1186/s12870-018-1566-0 (PMC6291977; doi:10.1186/s12870-018-1566-0)
Supplement: Supplementary file 7 — Table S5. GO enrichment of up- and down-regulated unigenes of each stage. (XLSX 13 kb) [file 12870_2018_1566_MOESM7_ESM.xlsx]

## Sheet: UP regulated DEGs
STAGE	TYPE	ANOTATION	Q value
F-vs-D75 (107 DEGs)	molecular function	electron transporter, transferring electrons within the cyclic electron transport pathway of photosynthesis activity	1.82e-08
F-vs-D20 (3299 DEGs)	biological process	response to karrikin	6.14e-06
	molecular function	chaperone binding	0.03426
	cellular component	cell periphery	0.01883
F-vs-DT (1882 DEGs)	biological process	response to karrikin	6.82e-11
	biological process	defense response to oomycetes	0.00042
	molecular function	4 iron, 4 sulfur cluster binding	0.00058
	molecular function	2 iron, 2 sulfur cluster binding	0.00103
	molecular function	inositol oxygenase activity	0.02663
	cellular component	integral component of peroxisomal membrane	0.01806
	cellular component	intrinsic component of peroxisomal membrane	0.01806
F-vs-R (226 DEGs)	biological process	response to karrikin	2.05e-18
	molecular function	chitin binding	0.00061
	cellular component	symplast	0.08341

## Sheet: DOWN regulation DEGs
Additional file 7: Table S5, GO enrichment of up- and down-regulated unigenes of each stage.
STAGE	TYPE	ANOTATION	Q value
F-vs-D75 (451 DEGs)	biological process	meristem maintenance	2.21e-05
	biological process	root hair elongation	0.00012
	biological process	root hair cell development	0.0004
	biological process	multidimensional cell growth	0.00146
	biological process	root system development	0.00151
	biological process	anther development	0.00655
	molecular function	aspartyl esterase activity	1.42e-05
	molecular function	3-deoxy-7-phosphoheptulonate synthase activity	0.00287
	molecular function	heme binding	0.00807
	cellular component	cell periphery	4.07e-20
	cellular component	apoplast	3.12e-05
	cellular component	symplast	0.03946
F-vs-D20 (4283 DEGs)	biological process	photosynthesis	2.26e-71
	biological process	photosynthesis, light reaction	6.71e-41
	biological process	multidimensional cell growth	3.92e-19
	biological process	skin development	2.7e-17
	biological process	root hair elongation	1.7e-16
	biological process	meristem maintenance	3.74e-16
	biological process	root hair cell development	8.12e-16
	biological process	root system development	1.82e-13
	biological process	stomatal complex development	6.13e-09
	biological process	root cap development	1.5e-08
	biological process	stomatal complex morphogenesis	3.68e-08
	biological process	flower development	8.29e-08
	biological process	ribosome biogenesis	5.37e-07
	biological process	carpel development	0.00141
	biological process	stamen development	0.00327
	biological process	androecium development	0.00327
	biological process	phototropism	0.00817
	biological process	brassinosteroid biosynthetic process	0.01821
	biological process	flower morphogenesis	0.03381
	biological process	endomembrane system organization	0.03823
	molecular function	heme binding	9.6e-14
	molecular function	aspartyl esterase activity	8.74e-05
	molecular function	structural constituent of cytoskeleton	0.00806
	molecular function	auxin efflux transmembrane transporter activity	0.02546
	cellular component	apoplast	4.64e-32
	cellular component	cell periphery	3.6e-22
	cellular component	photosystem I reaction center	3.55e-07
	cellular component	photosystem II oxygen evolving complex	1.36e-06
	cellular component	cell surface	8.41e-06
	cellular component	stromule	3.18e-05
	cellular component	photosystem II antenna complex	3.39e-05
	cellular component	signal recognition particle, chloroplast targeting	3.39e-05
	cellular component	PSII associated light-harvesting complex II	0.00774
F-vs-DT (2845 DEGs)	biological process	photosynthesis	1.21e-46
	biological process	photosynthesis, light reaction	5.11e-26
	biological process	meristem maintenance	4.61e-20
	biological process	root system development	3.82e-16
	biological process	skin development	6.05e-16
	biological process	multidimensional cell growth	3.17e-15
	biological process	root hair elongation	2.19e-12
	biological process	root hair cell development	3.2e-11
	biological process	root cap development	1.77e-07
	biological process	stomatal complex development	2.07e-05
	biological process	flower development	9.24e-05
	biological process	stomatal complex morphogenesis	9.39e-05
	biological process	stamen development	0.00033
	biological process	androecium development	0.00033
	biological process	flower morphogenesis	0.00038
	biological process	anther development	0.01832
	biological process	lateral root formation	0.02236
	biological process	fructose 1,6-bisphosphate metabolic process	0.03992
	molecular function	heme binding	1.56e-08
	molecular function	aspartyl esterase activity	8.93e-07
	molecular function	structural constituent of cytoskeleton	0.00194
	molecular function	auxin efflux transmembrane transporter activity	0.0154
	molecular function	auxin binding	0.01855
	molecular function	deoxyhypusine synthase activity	0.04177
	cellular component	cell periphery	1.01e-27
	cellular component	apoplast	5.13e-20
	cellular component	photosystem I reaction center	4.35e-09
	cellular component	photosystem II antenna complex	1.03e-06
	cellular component	cell surface	3.98e-06
	cellular component	photosystem II oxygen evolving complex	0.00024
	cellular component	stromule	0.00063
	cellular component	symplast	0.0031
	cellular component	PSII associated light-harvesting complex II	0.01174
F-vs-R (138 DEGs)	cellular component	cell periphery	0.00458
