# Supplementary material for: Transcriptome reprogramming during severe dehydration contributes to physiological and metabolic changes in the resurrection plant Haberlea rhodopensis
Source: BMC Plant Biol. 2018 Dec 13;18:351. doi: 10.1186/s12870-018-1566-0 (PMC6291977; doi:10.1186/s12870-018-1566-0)
Supplement: Supplementary file 8 — Table S6. Pathways identified from the functionally organized GO/pathway term network using DEGs in D20 stage. (XLSX 13 kb) [file 12870_2018_1566_MOESM8_ESM.xlsx]

## Sheet: KEGG pathway
Additional file 8: Table S6, Pathways identified from the functionally organized GO/pathway term network using DEGs in D20 stage.
primary metabolism	secondary metabolism	energy	Autophagy	DNA	proteins	signaling
Biosynthesis of amino acids (124)	Amino sugar and nucleotide sugar metabolism (47)	Oxidative phosphorylation (113)	Endocytosis (55)	Purine metabolism (104)	Ribosome (130)	Plant hormone signal transduction (42)
Carbon metabolism (108)	Porphyrin and chlorophyll metabolism (36)	Photosynthesis (41)	Lysosome (44)	Pyrimidine metabolism (86)	Protein processing in endoplasmic reticulum (79)	PI3K-Akt signaling pathway (33)
Cysteine and methionine metabolism (50)	N-Glycan biosynthesis (31)	Photosynthesis - antenna proteins (12)	Autophagy - animal (41)	Nucleotide excision repair (41)	Ubiquitin mediated proteolysis (63)	MAPK signaling pathway - yeast (32)
Glycerophospholipid metabolism (48)	Terpenoid backbone biosynthesis (30)		Autophagy - yeast (40)	Homologous recombination (37)	Ribosome biogenesis in eukaryotes (59)	Basal transcription factors (31)
Peroxisome (46)	Butanoate metabolism (26)		Phagosome (33)	DNA replication (34)	Proteasome (36)	AMPK signaling pathway (27)
Glycine, serine and threonine metabolism (42)	Propanoate metabolism (26)		Fc gamma R-mediated phagocytosis (20)	Base excision repair (28)	Protein export (29)	MAPK signaling pathway - plant (24)
Pyruvate metabolism (42)	Phenylalanine, tyrosine and tryptophan biosynthesis (26)		Autophagy - other (20)	Mismatch repair (24)	ABC transporters (27)	Sphingolipid signaling pathway (23)
Glycolysis / Gluconeogenesis (38)	Glutathione metabolism (24)					Phosphatidylinositol signaling system (20)
2-Oxocarboxylic acid metabolism (37)	Ubiquinone and other terpenoid-quinone biosynthesis (23)					Phospholipase D signaling pathway (19)
Alanine, aspartate and glutamate metabolism (37)	Inositol phosphate metabolism (22)					MAPK signaling pathway (18)
Glyoxylate and dicarboxylate metabolism (36)	Steroid biosynthesis (21)					MAPK signaling pathway - fly (16)
Arginine and proline metabolism (34)	Phenylpropanoid biosynthesis (20)					Calcium signaling pathway (13)
Starch and sucrose metabolism (33)	Ascorbate and aldarate metabolism (16)					cAMP signaling pathway (13)
Fatty acid metabolism (33)	Nicotinate and nicotinamide metabolism (14)
Fructose and mannose metabolism (30)	Thiamine metabolism (14)
Glycerolipid metabolism (30)	Flavonoid biosynthesis (14)
Valine, leucine and isoleucine degradation (29)	Selenocompound metabolism (13)
Carbon fixation in photosynthetic organisms (28)	Arachidonic acid metabolism (11)
Citrate cycle (TCA cycle) (27)	Riboflavin metabolism (11)
Tyrosine metabolism (26)	Degradation of aromatic compounds (11)
Arginine biosynthesis (24)	Aminobenzoate degradation (10)
Tryptophan metabolism (23)	Metabolism of xenobiotics by cytochrome P450 (10)
Glycosylphosphatidylinositol (GPI)-anchor biosynthesis (22)	Cutin, suberine and wax biosynthesis (10)
Pentose phosphate pathway (21)
Lysine degradation (21)
Galactose metabolism (21)
Phenylalanine metabolism (19)
Pentose and glucuronate interconversions (19)
Carbon fixation pathways in prokaryotes (19)
Fatty acid biosynthesis (17)
Fatty acid degradation (17)
Nitrogen metabolism (17)
Lysine biosynthesis (16)
alpha-Linolenic acid metabolism (16)
Histidine metabolism (12)
Valine, leucine and isoleucine biosynthesis (11)
Biosynthesis of unsaturated fatty acids (11)
Fatty acid elongation (11)
